# Supplementary material for: Novel Cyclic Peptide–Drug Conjugate P6-SN38 Toward Targeted Treatment of EGFR Overexpressed Non-Small Cell Lung Cancer
Source: Pharmaceutics. 2024 Dec 19;16(12):1613. doi: 10.3390/pharmaceutics16121613 (PMC11676734; doi:10.3390/pharmaceutics16121613)
Supplement: Supplementary file 1 [file pharmaceutics-16-01613-s001.zip]

Archive with 1 entries (1 files):
- pharmaceutics-3339315-supplementary.pdf
